# Supplementary material for: The smallest Neoptera (Baryshnyalidae fam. n.) from Hagen-Vorhalle (early Late Carboniferous: Namurian B; Germany)
Source: Zookeys. 2011 Sep 24;(130):91–102. doi: 10.3897/zookeys.130.1422 (PMC3260751; doi:10.3897/zookeys.130.1422)
Supplement: XML Treatment for Baryshnyalidae [file zookeys.130.1422-treatment1.xml]

<!DOCTYPE tp:taxon-treatment
  PUBLIC "-//TaxonX//DTD Taxonomic Treatment Publishing DTD v0 20100105//EN" "tax-treatment-NSO.dtd">
<tp:taxon-treatment xmlns:tp="http://www.plazi.org/taxpub"><tp:treatment-meta><mixed-citation publication-type="journal"><person-group><name><surname>Ilger</surname><given-names>Jan-Michael</given-names></name><name><surname>Brauckmann</surname><given-names>Carsten</given-names></name></person-group><article-title>The smallest Neoptera (Baryshnyalidae fam. n.) from Hagen-Vorhalle (early Late Carboniferous: Namurian B; Germany)</article-title><source>Zookeys</source><day>24</day><month>9</month><year>2011</year><volume>2011</volume><issue>130</issue><fpage>91</fpage><lpage>102</lpage><pub-id pub-id-type="doi">10.3897/zookeys.130.1422</pub-id></mixed-citation></tp:treatment-meta><tp:nomenclature><label>Family</label><tp:taxon-name>
                            <tp:taxon-name-part taxon-name-part-type="family">Baryshnyalidae</tp:taxon-name-part>
                        <object-id xmlns:xlink="http://www.w3.org/1999/xlink" xlink:type="simple">urn:lsid:zoobank.org:act:CBBFC06D-A915-4F58-8A9B-E9ED57BA9E71</object-id>
                        <object-id xmlns:xlink="http://www.w3.org/1999/xlink" xlink:type="simple">http://species-id.net/wiki/Baryshnyalidae</object-id>
                        </tp:taxon-name><tp:taxon-status xmlns:xlink="http://www.w3.org/1999/xlink" xlink:type="simple">fam. n.</tp:taxon-status></tp:nomenclature><tp:treatment-sec sec-type="Type (and only known) genus"><title>Type (and only known) genus.</title><p><italic><tp:taxon-name>Baryshnyala</tp:taxon-name></italic> gen. n., original designation.</p></tp:treatment-sec><tp:treatment-sec sec-type="Diagnosis"><title>Diagnosis.</title><p> Wing small and well rounded, with the following venation pattern: (i) strong cross-vein between MP– and CuA+ in basal part of wing (arculus), (ii) pronounced convex fold between MP– and CuA+ (cubito-median fold), (iii) CuP– strongly convex, with 3 terminal branches, (iv) a number of straight cross-veins between main veins.</p></tp:treatment-sec></tp:taxon-treatment>
