# Supplementary material for: The smallest Neoptera (Baryshnyalidae fam. n.) from Hagen-Vorhalle (early Late Carboniferous: Namurian B; Germany)
Source: Zookeys. 2011 Sep 24;(130):91–102. doi: 10.3897/zookeys.130.1422 (PMC3260751; doi:10.3897/zookeys.130.1422)
Supplement: XML Treatment for Baryshnyala [file zookeys.130.1422-treatment2.xml]

<!DOCTYPE tp:taxon-treatment
  PUBLIC "-//TaxonX//DTD Taxonomic Treatment Publishing DTD v0 20100105//EN" "tax-treatment-NSO.dtd">
<tp:taxon-treatment xmlns:tp="http://www.plazi.org/taxpub"><tp:treatment-meta><mixed-citation publication-type="journal"><person-group><name><surname>Ilger</surname><given-names>Jan-Michael</given-names></name><name><surname>Brauckmann</surname><given-names>Carsten</given-names></name></person-group><article-title>The smallest Neoptera (Baryshnyalidae fam. n.) from Hagen-Vorhalle (early Late Carboniferous: Namurian B; Germany)</article-title><source>Zookeys</source><day>24</day><month>9</month><year>2011</year><volume>2011</volume><issue>130</issue><fpage>91</fpage><lpage>102</lpage><pub-id pub-id-type="doi">10.3897/zookeys.130.1422</pub-id></mixed-citation></tp:treatment-meta><tp:nomenclature><tp:taxon-name>
                            <tp:taxon-name-part taxon-name-part-type="genus">Baryshnyala</tp:taxon-name-part>
                        <object-id xmlns:xlink="http://www.w3.org/1999/xlink" xlink:type="simple">urn:lsid:zoobank.org:act:B3D7979B-92A1-4ED8-B55C-A4858E47861B</object-id>
                        <object-id xmlns:xlink="http://www.w3.org/1999/xlink" xlink:type="simple">http://species-id.net/wiki/Baryshnyala</object-id>
                        </tp:taxon-name><tp:taxon-status xmlns:xlink="http://www.w3.org/1999/xlink" xlink:type="simple">gen. n.</tp:taxon-status></tp:nomenclature><tp:treatment-sec sec-type="Type (and only known) species"><title>Type (and only known) species.</title><p> <italic><tp:taxon-name>Baryshnyala occulta</tp:taxon-name></italic> gen. et sp. n., original designation.</p></tp:treatment-sec><tp:treatment-sec sec-type="Diagnosis"><title>Diagnosis.</title><p> Very small (length &lt;10 mm) and compact wing with well rounded apex. The venation pattern shows a combination of the following unique characters: (i) RP– branches far before reaching the mid-wing, (ii) well pronounced cubito-median fold, (iii) CuP1– very strongly convex, (iv) posterior branches of MP– and CuA+ curved backwards (strongly convex), (v) no archedictyon but a number of cross-veins mainly in distal half of the wing.</p></tp:treatment-sec><tp:treatment-sec sec-type="Remarks"><title>Remarks.</title><p> Despite the small size of the wing the regular shape precludes that it is a nymphal wing as it shows no kind of a typical strong backward flexion.</p></tp:treatment-sec><tp:treatment-sec sec-type="Etymology"><title>Etymology.</title><p> The genus name is a combination of the Russian “baryshnya“ for young, unmarried woman and Latin “ala” for wing; gender feminine.</p></tp:treatment-sec></tp:taxon-treatment>
