# Supplementary material for: The smallest Neoptera (Baryshnyalidae fam. n.) from Hagen-Vorhalle (early Late Carboniferous: Namurian B; Germany)
Source: Zookeys. 2011 Sep 24;(130):91–102. doi: 10.3897/zookeys.130.1422 (PMC3260751; doi:10.3897/zookeys.130.1422)
Supplement: XML Treatment for Baryshnyala occulta [file zookeys.130.1422-treatment3.xml]

<!DOCTYPE tp:taxon-treatment
  PUBLIC "-//TaxonX//DTD Taxonomic Treatment Publishing DTD v0 20100105//EN" "tax-treatment-NSO.dtd">
<tp:taxon-treatment xmlns:tp="http://www.plazi.org/taxpub"><tp:treatment-meta><mixed-citation publication-type="journal"><person-group><name><surname>Ilger</surname><given-names>Jan-Michael</given-names></name><name><surname>Brauckmann</surname><given-names>Carsten</given-names></name></person-group><article-title>The smallest Neoptera (Baryshnyalidae fam. n.) from Hagen-Vorhalle (early Late Carboniferous: Namurian B; Germany)</article-title><source>Zookeys</source><day>24</day><month>9</month><year>2011</year><volume>2011</volume><issue>130</issue><fpage>91</fpage><lpage>102</lpage><pub-id pub-id-type="doi">10.3897/zookeys.130.1422</pub-id></mixed-citation></tp:treatment-meta><tp:nomenclature><tp:taxon-name>
                            <tp:taxon-name-part taxon-name-part-type="genus">Baryshnyala</tp:taxon-name-part>
                            <tp:taxon-name-part taxon-name-part-type="species">occulta</tp:taxon-name-part>
                        <object-id xmlns:xlink="http://www.w3.org/1999/xlink" xlink:type="simple">urn:lsid:zoobank.org:act:A096877A-814A-4E30-B782-5E71ACF0FE5C</object-id>
                        <object-id xmlns:xlink="http://www.w3.org/1999/xlink" xlink:type="simple">http://species-id.net/wiki/Baryshnyala_occulta</object-id>
                        </tp:taxon-name><tp:taxon-status xmlns:xlink="http://www.w3.org/1999/xlink" xlink:type="simple">gen. et sp. n.</tp:taxon-status><xref ref-type="fig" rid="F1">Fig 1A–B</xref><xref ref-type="fig" rid="F2">2A–F</xref></tp:nomenclature><tp:treatment-sec sec-type="Holotype (and only known specimen)"><title>Holotype (and only known specimen).</title><p> Specimen no. WMf.N P.212999, left metathoracic wing, with slightly damaged apex and lacking wing base. Stored in the collection of the LWL-Museum für Naturkunde, Westfälisches Landesmuseum mit Planetarium in Münster (Germany).</p></tp:treatment-sec><tp:treatment-sec sec-type="Type locality"><title>Type locality.</title><p> Former brickyard quarry near Hagen-Vorhalle, North Rhine-Westphalia, Germany (topographic map 1 : 25,000 sheet no. 4610 Hagen/Westfalen; <named-content xmlns:xlink="http://www.w3.org/1999/xlink" content-type="dwc:verbatimCoordinates" xlink:type="simple">51°22.88'N; 007°26.77'E</named-content>, ~115 m a.s.l.).</p></tp:treatment-sec><tp:treatment-sec sec-type="Type stratum"><title>Type stratum.</title><p> Early Late Carboniferous (Early Pennsylvanian): early Bashkirian, late Namurian B, late Marsdenian, ammonoid zone R2c, Ziegelschiefer Formation.</p></tp:treatment-sec><tp:treatment-sec sec-type="Diagnosis"><title>Diagnosis.</title><p> As for the genus (due to the temporarily monospecific status). Length ≥9.6 mm.</p></tp:treatment-sec><tp:treatment-sec sec-type="Preservation"><title>Preservation.</title><p> The isolated wing is quite well preserved, though it lacks the proximal tenth with articulation and most of the anal area. Apical wing margin is also slightly damaged. The corrugation is easily discernible but flattened by diagenetic compression. The anterior midwing is slightly damaged by preparation marks which obscure the exact reconstruction of terminal ScP– and RA+ branches—especially whether they do or do not fuse.</p><p>Also visible in the apical area (<xref ref-type="fig" rid="F1">Fig. 1</xref>), tiny prodissoconchs of young bivalves are attached to the dorsal wing membrane. These embryonic shells are common in basal <tp:taxon-name>Neoptera</tp:taxon-name> from Hagen-Vorhalle but are absent in all other Pterygota from the same locality. Most recently this has led to new interpretation of the taphonomy of the<!--PageBreak--> Lagerstätte.—A manuscript by Ilger is currently in review, <xref ref-type="bibr" rid="B15">Ilger and Brauckmann (2009)</xref> gave a short overview.—The model implies a stage of drifting along a pycnocline in a well stratified water body. During this period the corpses were affected by free-swimming bivalve larvae.</p><fig id="F1" position="float" orientation="portrait"><caption><p><bold>Figure 1.</bold> <italic><tp:taxon-name>Baryshnyala occulta</tp:taxon-name></italic> <bold>gen. et sp. n.</bold>; holotype, isolated left metathoracic wing (WMf.N P.21299); early Late Carboniferous (Early Pennsylvanian: Namurian B, Marsdenian): <bold>A</bold> superimposed drawing with interpretation of the wing venation pattern; black arrow indicates arculus (arc) <bold>B</bold> photograph under polarized light; white arrows indicate attached bivalve prodissoconchs. Scale bars: 1 mm.</p></caption><graphic xmlns:xlink="http://www.w3.org/1999/xlink" xlink:href="ZooKeys-130-091-g001.jpg" position="float" orientation="portrait" xlink:type="simple"/></fig></tp:treatment-sec><tp:treatment-sec sec-type="Measurements"><title>Measurements.</title><p> Preserved length: 8.7 mm; estimated length: ≥9.6 mm; maximum width (at most posterior branch of MP–): 4.2 mm. Approximated ratio length/width: ~2.3.</p></tp:treatment-sec><tp:treatment-sec sec-type="Description"><title>Description.</title><p> There is only one isolated wing known. Due to its shape and the existence of a cubito-median fold we suppose it is a metathoracic wing (<xref ref-type="fig" rid="F1">Figs 1</xref>–<xref ref-type="fig" rid="F2">2</xref>). Costal margin in mid-wing straight, apex well rounded. Costal area strongly pectinate with wide-standing cross-veins. ScP– simple and most likely reaching costal margin. R stem proximally thick and strong, branching in proximal quarter of wing length. RA+ simple and generally straight, terminal development not well preserved but probably reaching costal margin in distal fifth. RP– well and strongly developed, with 9 terminal branches. MP– strong, with 5 terminal branches, first branching clearly before mid-wing and fanning at basal third of wing length, posterior branches with strongly curved backwards at posterior wing margin. Strong arculus (= cross-vein between MP– and CuA+) present in proximal eighth of the wing. CuA+ slightly reduced, slightly concave in the middle part before branching, with 3 terminal branches, all very strongly curved backwards. Well developed and probably sclerotizied cubito-median fold (between MP– and CuA+) running close to CuA+, especially in the proximal part. CuP– with 3 terminal branches, CuP1– very strongly convex. First AA+ straight.<!--PageBreak--> A number of thin and straight cross-veins mainly in the sectors of RP– and MP– and distal of mid-wing.</p><fig id="F2" position="float" orientation="portrait"><caption><p><bold>Figure 2.</bold> <italic><tp:taxon-name>Baryshnyala occulta</tp:taxon-name></italic> <bold>gen. et sp. n.</bold>; holotype, isolated left metathoracic wing (WMf.N P.21299); early Late Carboniferous (Early Pennsylvanian: Namurian B, Marsdenian): <bold>A–F</bold> The same wing in different illumination settings. Scale bar: 1 mm.</p></caption><graphic xmlns:xlink="http://www.w3.org/1999/xlink" xlink:href="ZooKeys-130-091-g002.jpg" position="float" orientation="portrait" xlink:type="simple"/></fig></tp:treatment-sec><tp:treatment-sec sec-type="Etymology"><title>Etymology.</title><p> Latin occultus, -a, -um (adjective) meaning arcane. The holotype specimen was stored for twenty years in the collection without being identified as a new species.</p></tp:treatment-sec><ref-list><ref id="B15"><mixed-citation xmlns:xlink="http://www.w3.org/1999/xlink" xlink:type="simple"><person-group><name name-style="western"><surname>Ilger</surname><given-names>JM</given-names></name><name name-style="western"><surname>Brauckmann</surname><given-names>C</given-names></name></person-group> (<year>2009</year>)<article-title> Ein neues taphonomisches Modell zur Insekten-Lagerstätte Hagen-Vorhalle („basale Neoptera“; tiefes tiefes Ober-Karbon, älteres Bashkirium). </article-title><source>Terra Nostra</source> <volume>2009</volume>/<issue>3</issue>: <fpage>55</fpage>–<lpage>56</lpage>.</mixed-citation></ref></ref-list></tp:taxon-treatment>
